# Supplementary material for: Excitation landscape of the CP43 photosynthetic antenna complex from multiscale simulations
Source: Chem Sci. 2024 Apr 9;15(19):7269–84. doi: 10.1039/d3sc06714a (PMC11095388; doi:10.1039/d3sc06714a)
Supplement: SC-015-D3SC06714A-s002 [file SC-015-D3SC06714A-s002.txt]

Cartesian coordinates (in Angstroem) of QM regions from QM/MM geometry optimizations

C1
88
C   109.942118107884     63.430277071805     84.822841610029
H   110.322679352993     63.116007714856     85.804607033856
H   110.804500421759     63.627637971882     84.172264450002
C   109.101613289299     64.661100257664     84.890923304930
N   108.250592035459     64.958301115770     85.939133238347
H   108.073006836008     64.357949026038     86.748335579086
C   107.634384261784     66.136312757261     85.677126360575
H   106.931717627102     66.619112486604     86.348183605036
N   108.034263990189     66.611440268213     84.507586647159
C   108.950608015071     65.708943093134     84.009156337919
H   109.444867511205     65.882903568564     83.058714690414
C   105.347785579216     72.189962612159     86.868265664590
C   103.733718163019     65.817335356744     80.216258965993
C   111.308839955818     68.698235780702     79.332540123928
C   110.292131579939     71.451380096640     86.889078934188
N   106.295464378594     69.379503129451     85.136102569923
C   104.022687090885     65.866345641133     78.900884518309
C   111.161269572482     70.143228894689     78.837531947464
C   108.793026019970     71.267102581316     87.390381634199
N   105.706267861219     67.858564116940     82.627807203343
O   111.143644262299     72.102576682389     87.474145483635
C   108.823929640112     70.451266203735     88.679818728651
N   109.096204941100     69.520082792793     84.166025411821
C   109.417716838471     70.557997018899     90.980244798628
C   108.100838096093     70.515960790211     86.263749417908
C   104.189542310911     68.301180287148     84.515857558075
C   106.678729088412     67.103593682265     80.511397939647
C   110.691168098837     69.186622580913     82.361439645729
C   104.233148246463     68.614106395636     87.675746856187
C   102.249491435827     66.442519363344     82.870353190403
C   108.755627213884     67.118098628373     78.178270684389
C   112.640148222905     70.808821812397     84.345432392646
C   106.755967133968     70.197114253492     86.135174169240
C   104.512321207117     67.710584638169     83.276667946663
C   107.991821541485     67.598299202693     80.635000914229
C   110.378174396038     69.642536292142     83.648780380073
O   108.589101563829     69.256449223241     88.740097714047
C   105.622682083308     70.680145375268     87.020193814580
C   103.623470833292     66.885403132014     82.483441415897
C   108.972497173789     67.621066498467     79.566926360526
C   111.228936986821     70.382946508984     84.575249122971
O   109.184116643763     71.225515011409     89.718145159365
C   104.473607205384     69.714274589920     86.632879262690
C   104.296713168305     66.595474333931     81.300604630375
C   110.094903706703     68.245133229688     80.076813041149
C   110.390228775243     70.704076847663     85.643635247253
C   104.978793047490     69.108243365295     85.331797676717
C   105.622429403659     67.203704363600     81.422980661596
C   109.801563585587     68.565181255403     81.463841962917
C   109.102472896176     70.168664653417     85.335030246205
N   108.516371449011     68.171196840295     81.762227207103
Mg  107.466715523073     68.436950725918     83.559843386837
H   106.260662094161     72.747491247714     87.108062612362
H   104.578196292601     72.519744502759     87.578772241207
H   102.946738707870     65.116177668923     80.522659929958
H   111.507875051838     68.025399001892     78.485351820530
H   112.184189746108     68.661572789765     79.998810123747
H   104.748033736692     66.568615655774     78.491573642369
H   103.521598687603     65.200573830688     78.198380705427
H   111.030952694655     70.803549999722     79.704034144403
H   110.276675501309     70.258355576228     78.195969657190
H   112.049275960258     70.475335951168     78.277439327391
H   108.391217816758     72.266859080293     87.614080280230
H   110.500757393525     70.439410784982     91.114847825893
H   108.922752406407     69.580713959110     90.996802042183
H   109.026285192080     71.216569146599     91.760984056157
H   103.172289580094     68.132585810947     84.874480697068
H   106.461486715780     66.587066169244     79.577899600782
H   111.705888982572     69.370901063886     82.003092684536
H   103.829625273773     69.036087606376     88.605164886372
H   105.169734257727     68.086261118070     87.911397131907
H   103.505379951294     67.879765389362     87.304702915456
H   102.119153677149     66.438742807903     83.960631582615
H   102.042085779085     65.422085212626     82.514631177958
H   101.462208172697     67.084382072425     82.441962881486
H   109.717791462217     66.976632735348     77.669716044930
H   108.147717799763     67.816390610855     77.577921295814
H   108.230733860005     66.150238842843     78.172502672158
H   113.224957273718     70.045279921901     83.811755630332
H   113.137628781757     71.039550307505     85.296196034917
H   112.664685047832     71.727808709819     83.735998244179
H   105.904374075608     70.522890104011     88.073427243833
H   103.524518732935     70.249027269323     86.483927779333
O   111.134884149960     74.175737939602     89.542747143064
H   111.984206170065     74.654646201668     89.485901327557
H   111.132019455426     73.549341469669     88.791083786571
H   109.353647105734     62.592315497268     84.397766716665
H   105.044292548816     72.563432777818     85.862592706228


C2
101
C   104.198845310509     76.223534278193     92.770829455742
H   103.270897577928     75.822743362857     93.199356512176
H   104.283925482458     77.278827620695     93.066655190295
C   104.151677147447     76.078199913746     91.271178653396
C   104.929129848303     76.874623952010     90.419196528843
H   105.591191431235     77.627526796479     90.847812018336
C   104.855069531952     76.748894270171     89.031468556578
H   105.464931258332     77.386383496160     88.386825199218
C   103.993284464617     75.800506255114     88.459631339715
O   103.860714871392     75.635114991498     87.106372490455
H   104.714359019004     75.869118207760     86.676293991394
C   103.206319006636     74.999914609977     89.294765880370
H   102.562340260859     74.251539309387     88.833515142770
C   103.285072653223     75.147615443075     90.678635555311
H   102.654920054835     74.528055329416     91.320701434815
C    99.764159298549     81.172105365391     82.673045782781
H    99.413426276764     81.146353993573     83.711017774299
H    99.469191939096     80.238572613223     82.177436575913
C   101.238873336170     81.377196727407     82.524221462910
N   102.000302787158     82.156296468401     83.373639671780
H   101.631750308683     82.598684309964     84.219584889718
C   103.224125955700     82.336531718586     82.817704329114
H   104.020121383308     82.908878609322     83.282126038355
N   103.298605190111     81.702813255117     81.651830553106
C   102.068918899790     81.100254725628     81.462304988033
H   101.862904408535     80.503735176036     80.579076675816
C   108.681254409124     78.892345577814     83.690329038377
C   106.127560398117     85.803599439210     77.518501102113
C   101.414815465675     79.555155110525     75.981659465428
C   104.430961683970     76.633606936166     83.039843650114
N   106.410348054554     80.874281061551     81.864416377175
C   106.813518837207     86.955945133920     77.380878730208
C    99.981326929289     80.043322535884     76.248424647387
C   105.357520331519     77.687957620127     83.760286406594
N   105.916806560523     82.759364885909     79.600619905367
O   104.131504124868     75.543894491726     83.500261079783
C   104.720359164240     78.336546985177     84.986984118757
N   104.364677193919     79.160693250034     80.538401874323
C   102.666001583012     78.940781487036     85.990616814419
C   105.567008026770     78.797107312115     82.731695119055
C   107.480106545979     83.034881747291     81.488198600002
C   104.682076913594     83.086772291976     77.503934022036
C   102.916295764225     78.692522517102     78.637593503640
C   108.028511754229     82.432158265103     84.531514047537
C   107.867191476582     85.878569246850     80.266471284547
C   102.604673805306     82.417773738813     75.248290183522
C   102.607880683244     75.867429110933     80.094838491846
C   106.468800680362     79.853557680100     82.773782661709
C   106.820774155478     83.490978364674     80.326849097306
C   103.919754999681     81.904823321746     77.456815550760
C   103.515127008070     78.312770036689     79.846117827234
O   105.344745152210     78.900225081064     85.865575396400
C   107.629541798353     80.021719984797     83.739498561057
C   107.037608354204     84.779437753028     79.698039721286
C   102.970117338918     81.563044447012     76.414865415704
C   103.333543539074     77.071589714638     80.583309072126
O   103.374776679622     78.283945639759     84.920999615299
C   108.165757811464     81.433531223651     83.379345203484
C   106.275886126961     84.783092153637     78.531951981572
C   102.460934599649     80.320341937840     76.734823823753
C   104.046607328913     77.245958858873     81.767257909726
C   107.336170588496     81.820992841787     82.160727010299
C   105.573989772696     83.501406638319     78.496909218958
C   103.108908671542     79.916923048541     77.973541050933
C   104.673407068801     78.525508536622     81.674531414136
N   103.966625132523     80.910606648571     78.395609838926
Mg  104.890960376983     81.118604886675     80.305283518789
H   108.288456021201     77.982597538835     84.160353644029
H   109.572055365405     79.182956054588     84.260662945155
H   105.360963182963     85.597978132860     76.764015390105
H   101.480397677508     78.484350485721     76.229168821684
H   101.615538277399     79.637261671159     74.898748821990
H   107.605565532275     87.250466990561     78.063611414791
H   106.596773249544     87.627262601133     76.553616720324
H    99.243078440428     79.407403322319     75.738408762542
H    99.845572588866     81.072343249274     75.888156738916
H    99.758176615427     80.026060497410     77.324800535688
H   106.280997208749     77.208762674154     84.101407416370
H   101.689404054729     78.453540315241     86.051054091385
H   102.552491893080     80.006727054142     85.742258048302
H   103.214433710061     78.831644506711     86.933238842498
H   108.210655991824     83.724792184780     81.912668647218
H   104.540185680698     83.770157423893     76.664977305028
H   102.228365711174     77.982413064320     78.174417101426
H   106.972900039782     82.537494244899     84.817758033458
H   108.403862643936     83.426577978837     84.254551751001
H   108.592918680393     82.089020884008     85.409748620638
H   107.414763846899     86.856919028357     80.057827526768
H   108.889040956746     85.902358584900     79.855653586231
H   107.962780522893     85.786827583689     81.353771408584
H   103.492064485845     82.795113858600     74.721555574797
H   102.030478890700     83.304590444275     75.554560749578
H   101.980149898926     81.865497804670     74.534274662825
H   101.629292878270     75.749456091111     80.580294766120
H   103.187159605010     74.961045031080     80.318575080227
H   102.449784942086     75.921187120577     79.008466166909
H   107.232453556377     80.018913213212     84.767073777947
H   109.230856532604     81.374991507337     83.099758236467
H   105.039726044601     75.660785399070     93.265297733037
H    99.288278876883     82.026215142491     82.147707598774
H   109.003699772400     78.623900779050     82.657104603431


C3
85
C   119.794613278974     81.921605780046     80.369494600604
H   119.969225917318     82.507915785777     81.281988905288
H   119.113045803101     82.488599363291     79.726643198077
C   119.172943803651     80.604030554297     80.681791631654
N   119.429827155271     79.908144495743     81.847109087393
H   119.987339839827     80.281949648315     82.621609851784
C   118.719762424703     78.752627837949     81.824976261967
H   118.724713812814     78.015181239948     82.621007572686
N   118.025397228004     78.657980601955     80.697041416870
C   118.292837539379     79.806225979800     79.981614129528
H   117.815438300916     79.984797871017     79.023904674269
C   114.472694018687     76.109078351616     85.276574598668
C   120.296750760383     73.290251969132     78.026002657608
C   114.639843086285     77.900960209881     74.826024682234
C   112.787766069530     79.684608393874     82.568698208363
N   116.397214497171     76.490699700570     82.256125139549
C   120.963038205554     72.119669512245     78.104447979392
C   113.406621778246     77.010849808510     74.616556449458
C   113.583848590985     78.771672915336     83.586539565508
N   117.964040829393     75.430735798578     79.936469576813
O   111.961262334845     80.518607833565     82.890189756145
C   114.281358509202     79.640118215840     84.611263803243
N   114.913510053727     78.069959915202     80.221012388025
C   115.911182494790     81.322427782957     84.842370625484
C   114.567324122254     77.992264481578     82.723017843725
C   118.219265003452     74.862482703652     82.324432173962
C   118.129494245160     75.415694003230     77.484416390313
C   114.424688264714     78.553316923184     77.891551874302
C   118.060014271977     75.802504158215     85.325328710040
C   120.335570269135     72.836514583442     81.216237759046
C   117.113542287319     75.869785002454     74.564092465565
C   112.157790106446     80.463715013876     79.239006889822
C   115.518575554049     77.069494182984     83.129773085215
C   118.540127057729     74.719986667053     80.955617674273
C   117.102675284044     76.312202834039     77.144680296782
C   114.183041402398     78.749591263316     79.254378667430
O   114.035193896786     79.691514097743     85.795854610227
C   115.732227507370     76.588650639171     84.549292531841
C   119.496942407190     73.775273477421     80.421520356023
C   116.602537304610     76.535298083221     75.801360124525
C   113.151209511069     79.569563924767     79.887386117365
O   115.242841835273     80.374909622747     83.992267574066
C   116.872993101185     75.551285642125     84.396335357944
C   119.495654177552     73.945256800484     79.038818222920
C   115.541512217643     77.411914223568     75.916714906666
C   113.293147587956     79.330633966893     81.244589642633
C   117.214843049596     75.627587053074     82.912977286764
C   118.517178545294     74.990560507782     78.758519548084
C   115.411633006979     77.719138744315     77.332827357880
C   114.357901185163     78.396868677219     81.393643383808
N   116.378657801921     77.046617359842     78.047174853239
Mg  116.677856259835     77.038424984074     80.148594261419
H   113.820114301984     76.958102003977     85.511514840590
H   114.745540922241     75.672277115646     86.242984366158
H   120.364902769382     73.829852459197     77.074539834761
H   115.207567588805     77.966594383266     73.882102497811
H   114.306177517013     78.927442919605     75.047994492977
H   120.932784509845     71.479059024256     78.984819852998
H   121.547961688902     71.761696142076     77.256179941248
H   112.805762675060     76.963927129138     75.535737114273
H   113.696963961120     75.981763826067     74.359916282088
H   112.769090238501     77.404069186176     73.810140389745
H   112.852718150518     78.147819498233     84.114683200049
H   116.739090025094     81.724492138039     84.250465180875
H   116.268986531471     80.844870580310     85.761084844057
H   115.222290846204     82.126687875794     85.117672889902
H   118.772308037857     74.215600145608     83.007679145814
H   118.637646103478     74.940151480838     76.643966347294
H   113.740999691606     79.032753013142     77.192106173871
H   118.862489076794     75.067060170319     85.169856649031
H   117.747135060029     75.751055379858     86.378220426602
H   118.484167411246     76.801676505998     85.152395241075
H   119.888964219760     71.829858762951     81.262989022761
H   120.477936811889     73.186154624736     82.246792626542
H   121.324054883765     72.718904446290     80.753440230649
H   118.209046012443     75.948651916693     74.481405617110
H   116.671634902403     76.316763998939     73.661428159143
H   116.868814504965     74.794110187088     74.552060902932
H   111.354381127977     80.709794344073     79.943746678386
H   111.719739068524     79.995876600633     78.349101407381
H   112.614621454619     81.412388789394     78.915566245589
H   116.111018009299     77.444551054602     85.139962438321
H   116.480077709801     74.544091364981     84.611467978649
H   120.771595575442     81.812642123795     79.842797571149
H   113.851126814752     75.363340710643     84.719223547387


C4
79
C   105.756642623608     93.136686466482     89.002104118072
C   105.032738394562     87.310355142269     82.030119474129
C   110.446090520111     92.969861586980     80.264883228285
C   110.401280922850     94.546143863956     88.131550415046
N   107.359332207012     90.991751401528     86.970673001271
C   104.212991453281     86.240777483489     81.962530713726
C   109.606881866205     94.243061082010     80.093878014860
C   109.281743715962     93.724176512802     88.891744546697
N   106.766957307214     89.547705158175     84.418353144030
O   110.971762136773     95.509336768823     88.625821705373
C   109.911230735288     93.114080662289     90.133912525385
N   109.536924925885     92.323363714453     85.501174497723
C   111.563728319475     91.551713769060     90.859285247655
C   108.778379539792     92.718743317844     87.871196469059
C   105.674259560600     89.261468011718     86.596074857594
C   107.269281507216     89.481605234096     82.031521917863
C   110.544138467079     92.860255652307     83.359909327503
C   106.247730464842     89.402088003306     89.716996382604
C   104.141147253256     86.983923123581     85.125528468139
C   108.462296326216     90.649591546940     79.343297182146
C   112.191018031946     94.983664149900     85.111239539705
C   107.685051077330     91.875805164710     87.965501082403
C   105.882085353585     88.921649060701     85.248908246212
C   108.297164926348     90.444514166955     81.969622995857
C   110.451918656164     93.041976496548     84.741507213935
O   109.635953566032     93.439046017466     91.275306792207
C   106.639896292837     91.872707822843     89.060441342990
C   105.125554433692     87.922855207602     84.520054684234
C   108.836744127672     91.010060217375     80.746068411250
C   111.124857565004     94.043287881906     85.556641848910
O   110.842645882224     92.205978067349     89.785684705059
C   105.879753599353     90.556581002133     88.780422262528
C   105.518379508412     88.022477334689     83.191695471308
C   109.753106780020     91.973909732209     81.134425962137
C   110.532129084722     93.928641180596     86.816539988871
C   106.297174140529     90.243539336022     87.357489276402
C   106.568122750294     89.047964975976     83.156549806323
C   109.774570107003     91.976484682948     82.582325204373
C   109.573928862868     92.871412046238     86.720306715436
N   108.889950149805     91.032649148495     83.059399982090
Mg  108.384092173632     90.659226237799     85.089365428323
H   106.358655215085     94.028791951921     89.220222850720
H   104.969699712689     93.068039326028     89.763427951732
H   105.383845532244     87.705557687429     81.074351088387
H   110.668959413307     92.529302984002     79.279978655535
H   111.415316835878     93.238003663319     80.708505153296
H   103.795077896888     85.756505809101     82.842575854260
H   103.964530458460     85.802159477958     80.995506866143
H   110.099175500997     94.983073142549     79.443392696715
H   109.430378341621     94.720629353203     81.066932186372
H   108.626659946064     93.999202313167     79.660869866513
H   108.514742051964     94.432567694612     89.232313603822
H   110.980423296155     91.573328496989     91.782588043550
H   112.521226802968     92.070487630588     91.007153390444
H   111.729783390352     90.523099593978     90.526094579668
H   104.881927772093     88.720070923448     87.107964600840
H   106.962469310172     89.060542851205     81.075745822341
H   111.226558175924     93.519092843710     82.820455003489
H   105.635294022755     88.516087604263     89.500709785512
H   106.072792091491     89.687215146024     90.763204475995
H   107.298131914995     89.117906817468     89.589374758312
H   103.113386550943     87.195901108660     84.796721472851
H   104.158886473542     87.035766667172     86.219584450650
H   104.359975999764     85.942198305005     84.848528165723
H   107.780686213334     91.388985182759     78.890383189169
H   107.966622806713     89.670859028342     79.292482820703
H   109.353423680766     90.599762740812     78.697994213641
H   112.081500863974     95.254099634518     84.049995507823
H   113.187599341067     94.532626830386     85.240716031206
H   112.187480110778     95.900598009615     85.714638033286
H   107.103244304700     91.855455313295     90.059414938788
H   104.798916663091     90.722326557531     88.832411064412
O   110.179471427260     88.754603444615     88.305162201042
H   110.768474447020     87.978263993818     88.473901474486
H   109.807934670404     88.996012413517     89.179517159771
O   109.622026674785     89.162081946888     85.796719297116
H   110.536245518252     89.353201916026     85.517640553437
H   109.707781830184     88.998071519603     86.796301302187
H   105.267754421447     93.327668960521     88.010035157977


C5
107
C    93.664723004181     77.445708584619     68.771129618652
H    94.562035987394     77.354401301562     69.399057523949
H    92.891512377411     77.931916981211     69.373923133766
C    93.157705556926     76.129538252837     68.277199472904
N    93.968174550165     75.232250820491     67.610348092242
H    94.972185671315     75.328426649480     67.449604981416
C    93.220168731344     74.188776631993     67.188956243034
H    93.614851340503     73.334044632081     66.649510662244
N    91.954712376309     74.354834347609     67.551962999850
C    91.901549025011     75.558721879307     68.231142399484
H    90.971307800873     75.932793395525     68.646965012988
C    89.577843073264     74.740770148144     57.599058325545
H    89.592934051522     75.671277543082     58.182789990532
H    88.629316704016     74.735994275060     57.047422528235
C    89.631984449127     73.535708181135     58.540771258101
H    90.650248870440     73.357665205794     58.913967706524
H    89.015150450786     73.738859104191     59.430092507748
C    89.102866964231     72.272606839146     57.860436434394
H    88.045209964310     72.430171010970     57.608007811137
H    89.607464984116     72.115932681628     56.894893984114
N    89.248091746365     71.102402849403     58.713101789145
H    90.079441774166     71.077313278024     59.322758690262
C    88.318856034717     70.168627705487     58.952759462008
N    87.162646233867     70.156353705156     58.260569968721
H    86.948444713131     70.943798081605     57.660963925240
H    86.356717004702     69.603540703242     58.583830063871
N    88.582452786861     69.245501275475     59.885345018891
H    89.585216180518     69.098572612825     60.147217265137
H    87.975859414160     68.443567402051     60.045411950584
C    87.964079136543     71.893444352611     62.638862656350
C    87.349391815779     74.565535165603     71.611644097905
C    93.849008017419     69.882594042857     71.262708889917
C    92.167317356909     69.765214270588     63.266447488414
N    89.516538207635     73.007545546652     65.580740637760
C    86.252120525291     75.209781548685     72.060698429175
C    95.059199040603     70.747093412815     71.644657480786
C    91.103670583048     70.858388002632     62.831803951508
N    89.020915438792     73.452500581666     68.500625355786
O    92.544645058672     68.880608105123     62.485471806589
C    91.637959909119     71.701234374168     61.696430243479
N    91.755634736534     71.289355091153     66.418020840387
C    93.251034770063     73.282032295262     61.042507340115
C    90.793225364602     71.599907539569     64.113139254406
C    87.700088590760     74.290624683259     66.607827676342
C    89.840318904503     72.916415090574     70.749395148831
C    93.038587283362     70.249859067257     68.227717997360
C    88.230497416304     75.496236356766     63.629184855336
C    85.722357711863     75.168206472681     68.864504513172
C    91.707795797550     71.556655331717     72.903702132430
C    94.277469807816     68.552238752075     65.842367572482
C    89.795470086505     72.519096520079     64.331677116742
C    87.930928471275     74.091126783456     67.985622459624
C    90.928894785888     72.068731712445     70.441005874925
C    92.715193881079     70.376605891752     66.864472804438
O    91.366797310271     71.537620311798     60.512937899053
C    88.808051346349     73.001262481488     63.290565559921
C    87.070936869971     74.560378736399     69.056451455718
C    91.793160466095     71.418971841735     71.422489121533
C    93.212915190441     69.583682615939     65.766846293182
O    92.507155359218     72.638468314428     62.104218609924
C    87.998411901644     74.054271444572     64.086718702001
C    87.721277558320     74.257677780856     70.247448709026
C    92.708807256444     70.678442679984     70.708729720111
C    92.478974708354     70.015182828725     64.645649984027
C    88.425758950983     73.806645420365     65.523862596245
C    88.936169108351     73.520842126745     69.871125709879
C    92.386923615427     70.871457222286     69.299022220163
C    91.629929278429     71.065056318474     65.109784325771
N    91.307691682037     71.722773521412     69.177156600485
Mg   90.611030405030     72.677149538220     67.442167096746
H    88.578485974299     71.241925153324     62.005903055177
H    87.243642329497     72.378400284824     61.975840648782
H    88.072050278487     74.243247318189     72.365144206114
H    94.170987155880     69.129543871157     70.530091883566
H    93.514011913525     69.326720519731     72.152791939662
H    85.467196529719     75.578843312759     71.402181497050
H    86.116085226478     75.382828933932     73.128376413692
H    95.861290282790     70.130622189904     72.073120188383
H    94.780823044908     71.502011574663     72.392090334738
H    95.459705028589     71.261407149219     70.758252002676
H    90.247477650738     70.299041214313     62.432483440350
H    92.587750315367     73.924537953554     60.452643657779
H    93.703708904006     72.521181042842     60.393433517203
H    94.023551555616     73.860840341938     61.554418773708
H    86.817296830883     74.878349977361     66.349479328851
H    89.664212304432     73.076938639480     71.814108219647
H    93.841950305297     69.555489702340     68.479539696829
H    87.629857858284     76.204496152911     64.216640132537
H    87.957962529385     75.616125236465     62.571073358343
H    89.285569479247     75.775339095435     63.749258910312
H    85.410897217505     75.104417930935     67.814384123980
H    85.683926135675     76.228441385412     69.156793131547
H    84.961079810292     74.651009206721     69.469370926736
H    92.301248450828     70.784464471374     73.410463658995
H    90.672038446879     71.478205819829     73.265423413381
H    92.102197253313     72.529414596246     73.232532609775
H    94.827456481944     68.494774076761     64.894195423001
H    93.858084928110     67.556638327094     66.061191372909
H    94.996765766819     68.782389214693     66.638206175366
H    89.341000000000     73.467000000000     62.436000000000
H    86.935000000000     73.827000000000     64.029000000000
O    91.264107715861     68.685785072229     60.120002850295
H    91.172342632366     67.719172715537     59.998245874916
H    91.744587932533     68.793309095972     60.994539062445
H    93.924641603743     78.137043396562     67.932986809437
H    90.439381521685     74.778351969544     56.887093136813
H    87.372890734290     71.218220336778     63.301388860486


C6
85
C   107.143995063652     60.720112847273     64.958542399277
H   107.745781255096     60.863921916631     65.862975172716
H   107.308325167790     61.583058826800     64.303823259606
C   105.701274850629     60.588193219663     65.294442355566
N   104.740654688500     60.326493117567     64.328026033183
H   104.911245497922     60.060825829122     63.349524123210
C   103.536767123945     60.232252514454     64.936447464451
H   102.611988306310     59.997600123119     64.418769249022
N   103.660572438269     60.451605855827     66.237943895588
C   105.002749624446     60.675931466224     66.475881298176
H   105.384678278917     60.870453849887     67.472681098861
C    97.539667998666     61.092761914117     64.740941401694
C   103.561055074686     65.396234549929     70.026833470045
C   104.178281827148     57.616628808090     71.901224925327
C    99.583698595029     56.486191617809     65.221253026195
N   100.633099737692     61.152499931873     65.934438204330
C   103.965721099741     66.672630049993     69.889327826376
C   103.063561690472     57.249879195490     72.895165852427
C    99.353353851735     57.837416618761     64.402922564872
N   102.249984079938     62.587313702329     68.005401797398
O    99.129457397233     55.409515538908     64.837410695437
C   100.084087698535     57.669927053899     63.076449501801
N   101.287553784762     58.683412068110     67.409938758698
C   102.204542832028     56.989685555622     62.166773120357
C    99.944173740312     58.930292528971     65.287741740225
C   101.102693083583     63.559639922613     66.062031066515
C   103.544763472000     62.285755352640     70.066919724386
C   102.407506705715     57.613030688479     69.302857467558
C   100.590025162971     62.689738675670     62.985713319395
C   102.156125865336     66.253022024155     67.275907825816
C   105.094457698128     60.684052963690     72.282574076210
C   101.179405257841     54.956728470657     67.985739899639
C    99.900265120666     60.306223333640     65.141522524193
C   101.881192066119     63.652138068504     67.237291624823
C   103.503356903389     60.880951115351     70.204186278032
C   101.612808450162     57.542375359710     68.142526444467
O    99.576377362625     57.788903089825     61.968322797351
C    98.993956096055     61.102332850059     64.216612267050
C   102.363656372660     64.890076468482     67.827221471595
C   104.173000673976     60.118340174880     71.251235337839
C   101.052229276749     56.365205014688     67.513799429242
O   101.366182733605     57.323189549769     63.297804014760
C    99.687693409827     62.486872382476     64.210960065106
C   103.004790392959     64.537053487465     69.004075048089
C   103.821536471379     58.798753876498     71.055310708940
C   100.392087647803     56.845126130222     66.367074203499
C   100.517815764961     62.432549356838     65.493964729519
C   102.944552476357     63.076113169580     69.085598770007
C   102.962917990759     58.765984791847     69.874403515267
C   100.578658425910     58.261397030368     66.361954721939
N   102.799963777378     60.045840489132     69.386280792008
Mg  102.001905312525     60.605271232055     67.546155267534
H    97.157906175168     60.063586631361     64.759944931744
H    96.882668394026     61.667000759352     64.072911844202
H   103.641197104300     64.947368193724     71.022259831565
H   105.106107137946     57.821877211364     72.456954164609
H   104.393612018153     56.747007355794     71.258101588397
H   103.955789623262     67.206375091556     68.941528323199
H   104.342930288852     67.211680922389     70.753118713142
H   102.857670883239     58.089029172012     73.574099590340
H   103.347101512823     56.378561107979     73.503090489319
H   102.127038756697     57.013128047490     72.370603182131
H    98.286400516979     57.957613399272     64.168001901856
H   102.633830944542     57.908084051586     61.744427916515
H   101.638544576703     56.444432316676     61.403810913858
H   103.005657876609     56.365780181647     62.573078735212
H   100.902524689924     64.502575882586     65.549779113814
H   104.118887298771     62.816805695351     70.827617930714
H   102.628683597333     56.668277086755     69.802948712285
H    99.993741449417     62.717740899717     62.059744248524
H   101.321022607869     61.870884395145     62.901854487129
H   101.149137374396     63.632148466922     63.062928392280
H   101.856060985902     66.953280012776     68.069779519474
H   101.382545588486     66.259912338417     66.501049431441
H   103.078756771725     66.649354579781     66.821536460738
H   105.490260963587     59.898712466390     72.936966265862
H   104.609803309184     61.436030449193     72.919911820174
H   105.954690620179     61.187002577095     71.812846863046
H   102.208590385892     54.586709290762     67.853530423349
H   100.512338904901     54.296499118781     67.417860176612
H   100.935764412245     54.864409646029     69.054967042778
H    98.970875935791     60.668036288856     63.203094236740
H    98.958481553036     63.311369184712     64.252337097204
H   107.486993266825     59.795057427159     64.450582389277
H    97.402577143414     61.503222004996     65.773127296058


C7
82
C   101.812000000000     74.147000000000     67.884000000000
H   101.678000000000     74.825000000000     67.025000000000
H   102.382000000000     74.635000000000     68.685000000000
O   102.459000000000     72.928000000000     67.508000000000
H   103.401000000000     73.118000000000     67.316000000000
C   104.465000000000     72.010000000000     70.146000000000
C    96.892000000000     66.752000000000     66.698000000000
C   102.306000000000     66.972000000000     60.799000000000
C   107.093000000000     70.352000000000     66.415000000000
N   102.607000000000     69.741000000000     68.062000000000
C    95.974000000000     66.214000000000     67.527000000000
C   103.085000000000     65.650000000000     60.887000000000
C   106.363000000000     70.648000000000     67.781000000000
N   100.103000000000     68.580000000000     66.782000000000
O   108.288000000000     70.553000000000     66.225000000000
C   107.059000000000     69.967000000000     68.951000000000
N   103.884000000000     69.205000000000     65.465000000000
C   107.942000000000     67.920000000000     69.723000000000
C   104.917000000000     70.184000000000     67.564000000000
C   100.389000000000     69.448000000000     69.065000000000
C    99.267000000000     67.380000000000     64.815000000000
C   103.723000000000     68.445000000000     63.150000000000
C   102.129000000000     69.687000000000     71.612000000000
C    97.480000000000     68.365000000000     69.445000000000
C    99.330000000000     66.348000000000     61.840000000000
C   106.803000000000     69.323000000000     63.066000000000
C   103.846000000000     70.194000000000     68.449000000000
C    99.647000000000     68.819000000000     68.049000000000
C   100.362000000000     67.541000000000     63.939000000000
C   104.456000000000     68.988000000000     64.214000000000
O   107.343000000000     70.497000000000     70.006000000000
C   103.855000000000     70.621000000000     69.913000000000
C    98.326000000000     68.242000000000     68.223000000000
C   100.429000000000     67.045000000000     62.573000000000
C   105.853000000000     69.381000000000     64.216000000000
O   107.312000000000     68.670000000000     68.665000000000
C   102.365000000000     70.466000000000     70.317000000000
C    98.027000000000     67.583000000000     67.038000000000
C   101.694000000000     67.348000000000     62.109000000000
C   106.088000000000     69.831000000000     65.516000000000
C   101.727000000000     69.843000000000     69.087000000000
C    99.152000000000     67.833000000000     66.132000000000
C   102.384000000000     68.028000000000     63.189000000000
C   104.855000000000     69.718000000000     66.229000000000
N   101.541000000000     68.154000000000     64.274000000000
Mg  101.920000000000     69.221000000000     66.047000000000
H   103.956000000000     72.750000000000     69.515000000000
H   105.531000000000     72.022000000000     69.895000000000
H    96.798000000000     66.526000000000     65.632000000000
H   102.972000000000     67.778000000000     60.451000000000
H   101.517000000000     66.896000000000     60.037000000000
H    96.004000000000     66.349000000000     68.606000000000
H    95.186000000000     65.566000000000     67.143000000000
H   103.912000000000     65.731000000000     61.607000000000
H   103.505000000000     65.352000000000     59.914000000000
H   102.428000000000     64.839000000000     61.235000000000
H   106.430000000000     71.731000000000     67.963000000000
H   107.197000000000     67.643000000000     70.481000000000
H   108.729000000000     68.517000000000     70.200000000000
H   108.354000000000     67.029000000000     69.242000000000
H    99.858000000000     69.575000000000     70.007000000000
H    98.417000000000     66.827000000000     64.412000000000
H   104.255000000000     68.305000000000     62.207000000000
H   102.503000000000     70.244000000000     72.478000000000
H   102.638000000000     68.716000000000     71.586000000000
H   101.061000000000     69.491000000000     71.773000000000
H    96.419000000000     68.479000000000     69.172000000000
H    97.766000000000     69.237000000000     70.048000000000
H    97.549000000000     67.477000000000     70.092000000000
H    99.308000000000     65.267000000000     62.054000000000
H    99.441000000000     66.455000000000     60.751000000000
H    98.340000000000     66.735000000000     62.121000000000
H   106.979000000000     68.293000000000     62.723000000000
H   107.770000000000     69.756000000000     63.346000000000
H   106.411000000000     69.875000000000     62.198000000000
H   104.454000000000     69.872000000000     70.457000000000
H   101.925000000000     71.473000000000     70.428000000000
O   101.535000000000     71.215000000000     65.753000000000
H   101.875000000000     71.854000000000     66.449000000000
H   101.197000000000     71.796000000000     65.048000000000
H   100.819857000000     73.894143000000     68.292571000000
H   104.396429000000     72.428571000000     71.176000000000


C8
88
C    96.212002418105     79.573444006904     62.726824265818
H    96.113178490932     79.171658970183     63.743477333323
H    96.766303091423     78.849494049062     62.110145787337
C    96.923622617470     80.880380448324     62.780137489744
N    97.290614739638     81.588693347005     61.647702541293
H    97.065456049817     81.382873268754     60.658365867204
C    97.945567841841     82.702960902311     62.041793076729
H    98.324659252607     83.447222343743     61.350921990609
N    98.026124902752     82.762254499137     63.368086677330
C    97.383898801690     81.634243241325     63.838002395982
H    97.271210443107     81.439656121796     64.897820679919
C   101.457741777628     87.001491646284     60.252839364510
C   102.481829676886     81.821146373134     67.911233482247
C    95.409052594277     85.641358384256     68.572898139744
C    96.599665339080     87.551910979383     60.771037925856
N   100.189131778642     84.835239581554     62.521470963150
C   103.416114662022     80.860629813172     68.051847495454
C    95.412639487147     87.070256740687     69.128121627133
C    97.848950374349     86.812720270355     60.149636872009
N   100.692404832293     83.611787846044     65.200616602749
O    95.830012543002     88.208013142264     60.078970844546
C    97.366373793643     85.751640470934     59.178522064463
N    97.709433828616     85.906378845323     63.698622504049
C    98.042210651224     84.184333704278     57.538216839408
C    98.537441251113     86.130388696877     61.331071361243
C   102.138010615343     83.520286189886     63.213641863934
C    99.843533759284     83.441915662462     67.496023259050
C    96.276009274619     86.189416300476     65.649060211453
C   101.771929325474     83.195070012937     60.067890959849
C   104.010455439980     81.886093717058     65.095200863862
C    97.972266600116     84.095925411925     69.906078921449
C    94.699804161751     88.181897223101     63.698597970493
C    99.769933424383     85.502377587687     61.400593033385
C   101.820812307146     83.202805736057     64.551125854634
C    98.651588529355     84.187988477859     67.383586141046
C    96.603090241331     86.483103241206     64.317251574698
O    96.252952141698     85.244467076146     59.157786481217
C   100.879783350124     85.574705510895     60.367653869902
C   102.670513608496     82.435287951707     65.440986309178
C    97.735790761474     84.473675979985     68.482140448089
C    95.888083006154     87.337244275466     63.390438892802
O    98.344135658434     85.365491966515     58.321513077966
C   101.867697884314     84.499330629660     60.871904662512
C   102.030759263795     82.418326131139     66.672241283969
C    96.685575608536     85.184271915774     67.936135550068
C    96.580943772152     87.208523444678     62.177666067488
C   101.408472137819     84.275792431574     62.307160157270
C   100.786135956169     83.172696645970     66.501279624555
C    97.011481687356     85.384861078583     66.530345119806
C    97.677379769324     86.328955150925     62.435756013581
N    98.189134918244     84.738346315387     66.222162419868
Mg   99.007819041257     84.434084875537     64.326663216291
H   100.781614209792     87.624998767520     59.657823824739
H   102.429245933813     86.973239430838     59.743207090113
H   101.976491557680     82.171686483598     68.817377289024
H    95.145300351088     84.952556251882     69.382403617216
H    94.606526950065     85.550753358355     67.823134597204
H   103.941138668704     80.410678259883     67.211806009940
H   103.647369076652     80.447582968084     69.031655158743
H    95.742226406897     87.794754933054     68.369600284953
H    96.081843167036     87.152600721024     69.993209628167
H    94.405374395866     87.357407869398     69.462529120534
H    98.482496355699     87.546358211484     59.629438435790
H    98.943727578396     83.984958017158     56.950542937644
H    97.185810385790     84.373120486768     56.877572044758
H    97.795348417691     83.335542741532     58.187466448511
H   103.084759373803     83.124524492809     62.841696280288
H   100.060107234242     83.048292351553     68.490596453039
H    95.368432944971     86.647426199911     66.046086992700
H   102.081397546475     83.349734877806     59.023181749080
H   100.736513176952     82.821522219572     60.062375151643
H   102.402019608802     82.409215796096     60.506349506459
H   104.727011765952     82.053474778908     65.913109815616
H   104.416334208157     82.350607486416     64.189044790393
H   103.986168030329     80.801081462781     64.910985616167
H    98.877577691644     84.586204651094     70.297488950333
H    98.132226764660     83.014836885961     70.035926576725
H    97.134321192773     84.396348761021     70.542568724118
H    93.915418144755     87.607812635370     64.212541539343
H    94.269134518186     88.590777532283     62.778737897808
H    94.971482050503     89.023379031524     64.356954513510
H   100.490421039635     85.298870616866     59.379877256775
H   102.906996527486     84.865535108672     60.846843030177
O    98.801903198594     89.723680458424     61.338288438225
H    98.838886868992     89.379982738160     62.245688036978
H    99.404622637301     90.497010655249     61.335295438262
H    95.191117856033     79.697669909424     62.308198212604
H   101.598620984311     87.518738624495     61.229843402774


C9
91
C   112.231601448480     79.264739847073     64.394074052524
H   112.998091165317     79.124943672995     63.618893753726
H   112.408587807293     78.524307888592     65.190048746320
C   110.846874582298     79.126000870546     63.851681136882
N   110.494257402590     78.390640522974     62.731256027769
H   111.111207268865     77.951245264970     62.038809195305
C   109.138658117228     78.403513875809     62.627255125895
H   108.594841417204     77.914032142007     61.826052637772
N   108.598829921982     79.100337501000     63.618869199187
C   109.651331769031     79.552164155086     64.383382416413
H   109.480113587685     80.149756683517     65.273921559346
C   101.737283822947     74.257645906570     67.813923610687
H   101.511632305577     75.041848014882     67.071179085803
H   102.388316818007     74.676979904787     68.595757792804
O   102.343825338913     73.116914119191     67.218749626018
H   103.287457544627     73.336817798885     67.055446678858
C   108.369448199811     77.964339331199     69.043654870921
C   108.033150601967     84.796551539228     62.394207375087
C   103.992476843215     78.732766176255     59.189442994528
C   105.202436290460     75.190134242653     66.493152876580
N   106.931073420848     79.687604616075     66.369614049484
C   108.679861123884     85.971123892270     62.528504983203
C   102.503688160903     79.115609014666     59.148991109762
C   105.704155383536     76.233180320606     67.580140568793
N   107.040726337526     81.759220924879     64.221116777643
O   104.932707953376     74.019545492861     66.755393406048
C   104.527971157878     76.439222349236     68.533912502526
N   105.604514673066     77.971158625926     64.345165611849
C   102.459274623723     77.605287977364     68.766141237097
C   106.097009183363     77.464122972263     66.776270755269
C   107.855965380460     81.954399050223     66.527780076374
C   106.400721834216     82.241558466158     61.899634639240
C   104.784742167117     77.646136820914     62.068486364568
C   106.933948883159     81.305805763645     69.467866982417
C   108.913972930841     84.729349736201     65.521560328763
C   105.128380381130     81.679811619242     59.055328675379
C   104.215595832075     74.668480692938     63.156902943291
C   106.723465535053     78.622319213141     67.211379389623
C   107.677582172963     82.443699191458     65.219135092223
C   105.759307142588     81.039866395034     61.531517833552
C   105.043046964728     77.161445089999     63.360722253067
O   104.339891129355     75.794138609783     69.538314639289
C   107.235496024175     78.905254300270     68.614448409079
C   108.131810121651     83.732973798320     64.732464746417
C   105.177159332786     80.756540418137     60.230346317233
C   104.756311131358     75.842476165967     63.897855063187
O   103.678298773397     77.378587802944     68.033455113514
C   107.690667028655     80.381916589961     68.520187413359
C   107.737797628665     83.805480410421     63.400257290329
C   104.728155098268     79.450946185885     60.276899304862
C   105.135713624532     75.915686741876     65.243072820050
C   107.484893094310     80.718223116028     67.056198686168
C   107.024153135208     82.562140743926     63.109625030267
C   105.045206950861     78.947298757657     61.602952908355
C   105.648766598862     77.231360215439     65.455865407331
N   105.665438326910     79.937744107204     62.335190885141
Mg  106.614478585648     79.738369081811     64.195151986497
H   109.263897096333     78.163039928658     68.437426495030
H   108.094519477422     76.908660820541     68.928085872831
H   107.733681633127     84.501751987896     61.385344124117
H   104.086874507585     77.643530265600     59.313049946430
H   104.459769315797     78.968925560375     58.217940476420
H   109.018989209782     86.350191834923     63.488841409431
H   108.910378634755     86.579413634176     61.656408739166
H   101.996057136217     78.756073886322     60.054033353039
H   101.999988997483     78.690374613711     58.269011541515
H   102.379087797426     80.206825950831     59.109806610842
H   106.502757080476     75.770123734251     68.173330821101
H   101.652397113216     77.656093222481     68.026920646564
H   102.543595859585     78.564481544570     69.294010540016
H   102.281823713996     76.797929875915     69.486061049804
H   108.335330709960     82.630203730652     67.237732213157
H   106.430174695979     83.010320200399     61.126438164718
H   104.306545064049     76.960368557857     61.366025579306
H   107.199581036716     82.359681054657     69.319211562234
H   107.139903678574     81.039090411653     70.513903858036
H   105.854776002079     81.211064278766     69.314788057929
H   109.946732196230     84.820467933898     65.146287088284
H   108.974309713535     84.444891977532     66.579408170652
H   108.473992790514     85.736500382439     65.472336001677
H   105.758664425791     81.307755995877     58.229395277121
H   105.483702846132     82.686851531522     59.302145903448
H   104.107896338866     81.780850013641     58.655425361860
H   103.564221395673     74.066090751075     63.805643265896
H   105.033972402959     74.004978976502     62.830657654182
H   103.656770062075     74.974102808786     62.261821251141
H   106.388851306823     78.809981470388     69.313526571042
H   108.768165185229     80.463389362412     68.735808775228
H   112.380159215574     80.277277827089     64.825761495171
H   100.784604345917     73.948548286209     68.293694766532
H   108.695082225093     78.088874807682     70.096877951636


C10
85
C   111.615243175576     83.717566247831     68.181911071621
H   111.451641991399     84.436354573578     67.369275283954
H   111.701146574917     82.721485486337     67.729499622508
C   110.502513983314     83.786948425552     69.164529658056
N   110.179743395754     82.738458497861     70.004237697251
H   110.595654588335     81.800058503892     69.942617351387
C   109.219403582849     83.160992889117     70.859450442379
H   108.756759508627     82.544843661817     71.623176965274
N   108.892751826073     84.420180649926     70.601348961932
C   109.686370760259     84.825468247316     69.552200976809
H   109.619407926865     85.832092489368     69.151389597410
C   105.557872703878     85.773586606752     66.559200732767
C   106.103381266142     81.208136205444     74.929164637788
C   110.955570288194     87.524271418606     75.681510169247
C   107.634237448489     89.871530416990     68.548515250522
N   105.959011361792     85.586184974187     69.983078641957
C   105.517527445828     80.003353028577     75.079641893105
C   110.316483427499     88.338322837972     76.817639836145
C   106.696272280246     88.743282086212     67.906516426828
N   106.399506415630     83.992100137092     72.501994589038
O   107.831847229185     90.953776043531     68.004925163651
C   105.330496593975     89.263901741858     67.530233280090
N   107.995772512512     87.425683332723     71.080434239714
C   103.228046091317     89.890274965045     68.381166094752
C   106.681064754371     87.623001227952     68.933017258444
C   104.822418335161     83.536094495298     70.668781503217
C   107.701746613823     83.844459395058     74.579536430574
C   109.547010939560     88.009657153604     72.881544787205
C   102.707046237174     85.107012616953     68.878086693595
C   104.384264567020     80.853481544183     72.260936399050
C   109.767839587178     84.778846953234     76.758719797216
C   109.891786596982     90.679318470555     71.129024407975
C   105.903354481002     86.481688865653     68.950314271941
C   105.475222358018     83.204006325793     71.876542984137
C   108.472442737168     85.019874931608     74.482228292146
C   108.902441196822     88.308518693788     71.663690349427
O   104.918090725747     89.416612687218     66.392273921411
C   104.877063253695     86.073163107012     67.902658175375
C   105.261686072041     81.990180034226     72.640249084011
C   109.445845411836     85.462619527834     75.471104450316
C   109.031515241018     89.498912829054     70.851486514699
O   104.590898485967     89.518301583910     68.635601374244
C   104.185682576950     84.854219375466     68.567582040917
C   106.042519330089     82.090428443435     73.784058893926
C   109.972988182950     86.639402453834     74.988742651734
C   108.158788212419     89.297149161751     69.767362200861
C   105.024629744073     84.620824306231     69.821217501735
C   106.763237853211     83.358373512065     73.669946773731
C   109.320567113143     86.900806836959     73.708104180245
C   107.571640400867     88.012891181296     69.959333584979
N   108.416995624138     85.894861776216     73.435841930389
Mg  107.409602335674     85.552079254966     71.632939578429
H   106.160669333797     84.861022573489     66.661738806451
H   106.224244210842     86.596178305021     66.267125184016
H   106.635815048407     81.605984650025     75.796266804270
H   111.414942952561     88.198844939554     74.946078093523
H   111.781210817733     86.916068323874     76.080653757027
H   104.946874281066     79.507873007634     74.298414564016
H   105.563220900721     79.495483252699     76.039545936428
H   109.420708595792     88.868833560599     76.467357716030
H   111.018714684249     89.078231037358     77.226450781338
H   110.011555048545     87.683233286385     77.644570025339
H   107.171306984753     88.448595620409     66.957181598239
H   102.704995586577     89.085532909422     67.850411653266
H   103.187852203458     90.801188426205     67.770511035641
H   102.781522075091     90.056234129058     69.366304868721
H   104.063011535767     82.831613025322     70.331788432353
H   107.864270848706     83.248150386287     75.477739613067
H   110.285135475141     88.732839001217     73.233540190324
H   102.586897417226     86.055411038610     69.420684592162
H   102.286644707026     84.308366852235     69.504751978703
H   102.125325753123     85.158997659778     67.948386498064
H   104.958537039434     79.922970559762     72.131220038392
H   103.861456508810     81.048028448139     71.320214292270
H   103.628656314341     80.658221426026     73.036040326193
H   110.696370855313     85.168589561703     77.197680098770
H   109.886626203934     83.692997181348     76.631648911854
H   108.971423221429     84.918420855446     77.504116537561
H   110.272873902886     91.110403920211     70.193415364173
H   110.744249056025     90.428183178338     71.771118844313
H   109.340495532760     91.476540998321     71.651445972294
H   104.151813900151     86.891345415200     67.778887542657
H   104.258726717105     83.967614038061     67.918104740420
H   112.594926852982     83.986136670314     68.632756357964
H   104.892823758290     85.588013289713     65.685654169236


C11
85
C   105.597287991285     86.918990609775     60.499319014152
H   104.596190950549     86.917473342008     60.943107274287
H   106.040369658541     85.925893330988     60.663671234191
C   106.508435683942     87.943797121369     61.142827392460
O   107.577930942663     88.260368956548     60.577990370471
N   106.125967398083     88.447261851872     62.318126495001
H   106.737669039535     89.099547197024     62.810240560975
H   105.310083856831     88.080653566474     62.812168629363
C   112.912016724884     89.037603990758     56.719402834903
C   110.200040596092     88.931077857412     66.070296308015
C   105.338077991612     94.006308652806     62.299788106227
C   108.620551318019     90.881914946497     55.486768830767
N   110.549128109703     88.946756842443     59.474716587810
C   110.531966682556     88.004718564601     66.989814952860
C   106.047339163167     95.355661494512     62.513922875699
C   109.794615158684     89.848593288003     55.799170919021
N   109.935999072977     89.290682381082     62.390816277866
O   108.370533965806     91.287234321655     54.345676962663
C   109.609993063962     88.556108324238     55.035508667165
N   108.282987624334     90.801751589057     59.002265544191
C   109.987156458204     87.489738863011     52.946882135620
C   109.784678437088     89.680816742584     57.309878492639
C   111.709409638837     87.931377884878     61.382888010637
C   108.501022915276     90.471123697303     63.999364479759
C   106.704093026303     92.437053907297     59.917292247096
C   113.091225760921     86.394549807741     59.034356298979
C   112.272632055756     87.153693121010     64.406238175812
C   106.373311765536     92.554780303917     64.956350559928
C   106.318321865173     93.144402352701     56.792489244671
C   110.696137631268     89.018926903488     58.111371294619
C   110.975890139018     88.408666076225     62.485734861662
C   107.732186977239     91.266835551756     63.121279311356
C   107.332301294314     91.808911609623     58.821966208520
O   109.041685087633     87.568587537350     55.456361642213
C   111.944338186894     88.281197228137     57.648078122104
C   111.234182773110     88.083507830491     63.883996808047
C   106.749430088104     92.256054937404     63.542885885393
C   107.178249315492     92.104271204469     57.417739533316
O   110.169954291310     88.642853287959     53.800826340214
C   112.595490151281     87.836275164154     58.982692007018
C   110.331922533853     88.823732206538     64.629679231999
C   106.275000805451     92.843361591291     62.390223340263
C   108.049100498885     91.215650075974     56.760908782599
C   111.560260272653     88.233385392807     60.028448678838
C   109.525217892364     89.581524063029     63.670779223686
C   106.936774761350     92.176387963313     61.272839591068
C   108.713954415777     90.473618605511     57.783988908611
N   107.820638681149     91.228057868791     61.757113080475
Mg  108.921691713209     89.794289232058     60.669894830713
H   112.547424478273     89.071499012919     55.683902717548
H   113.883485403046     88.520589138908     56.711387913400
H   109.787532811894     89.877204985992     66.430013950530
H   104.559528857025     93.892992306801     63.068597571169
H   104.825480384188     94.000734529107     61.324823575880
H   110.917909256246     87.021476622336     66.721215647916
H   110.402716332154     88.210547080311     68.052435497658
H   105.396209570343     96.196947846107     62.239130837088
H   106.965621218497     95.418718705962     61.914315651815
H   106.323412416092     95.492103225589     63.567649590742
H   110.707671209620     90.331791093699     55.422732270547
H   109.812036131299     86.602918342735     53.563567168734
H   110.897553383205     87.389318305954     52.347848040279
H   109.124897673863     87.666605328120     52.292690349782
H   112.548109545160     87.278075696872     61.624762935274
H   108.288866080041     90.597916422139     65.062407519607
H   105.958287761114     93.198945161865     59.683824659216
H   113.636508549271     86.190513597806     59.965844788535
H   113.788188785977     86.193526894826     58.207145271137
H   112.269633554726     85.670511426269     58.980739562268
H   113.063551537961     86.967868629127     63.672434550023
H   111.848181488451     86.175581957123     64.682613462382
H   112.743096895958     87.558732965627     65.313850974606
H   105.840856773628     91.707663590809     65.414469997206
H   105.724176256595     93.437524340918     65.021105353889
H   107.259563312111     92.745133612049     65.579495906342
H   106.900774632628     93.759313220208     56.095583190412
H   105.844262330299     93.797457374333     57.532810583875
H   105.524269801286     92.681080891433     56.188170222436
H   111.613144745089     87.400975662132     57.078335743598
H   113.477936313770     88.476452294167     59.150711738504
O   109.560329068426     94.930195815086     53.347420370291
H   108.812954711720     95.330338270332     53.837644256609
H   109.137668295588     94.232907729936     52.801741362452
H   105.548358452107     87.098273617295     59.399615265200
H   113.093600037826     90.084645046364     57.043624327252


C12
88
C   110.874191475704     68.427061914790     68.297187407198
H   110.009632418263     67.927086050062     67.835627805046
H   110.506537350906     69.054643536241     69.124720375456
C   111.635983926243     69.241942967747     67.301353943674
N   111.018975112665     70.129061379565     66.443442462243
H   110.012951792232     70.291065489010     66.370297781700
C   111.958880475450     70.723119409333     65.672760121747
H   111.740795585147     71.473620718584     64.920065786883
N   113.164258347922     70.264244208239     65.986331788871
C   112.978208590687     69.348961741470     66.999701714543
H   113.822693058932     68.828236547543     67.441872950393
C   115.025814455289     72.871781918308     70.532273444832
C   118.131951499006     66.496456532865     63.973880770229
C   114.273716603513     72.059587684490     59.705258521065
C   113.695651362981     75.955150000336     66.790377708368
N   115.720243394032     71.621228333173     67.324391961116
C   119.193645644076     65.721011823427     64.267538961429
C   115.238640987690     73.196753190825     59.331437634896
C   114.239798587182     75.116194040381     68.027107593621
N   116.308791428871     69.403447922679     65.377941140987
O   113.339450245874     77.129248788909     66.889389439865
C   115.276563341122     75.937966582392     68.760028996517
N   114.368661390489     72.955275458839     65.052014786582
C   117.462562084203     76.805858049419     68.694628916134
C   114.676504034063     73.787776061456     67.425067565081
C   116.954973103950     69.549734529143     67.746789138451
C   116.327322248034     68.826597459965     62.995379766435
C   113.941933593279     73.055442756523     62.647275828463
C   118.411150582551     71.793937391356     69.408474398199
C   118.331439849672     66.824436708201     67.179878508682
C   115.766506551047     69.200288665449     59.948153627325
C   112.891019190890     75.989064345327     63.370894122415
C   115.416698650002     72.772809643616     68.005615313509
C   116.894405862081     68.894152132184     66.503195430213
C   115.602393571977     69.911640276027     62.463552077239
C   113.889772500118     73.627941906748     63.929830783236
O   115.085616204021     76.549023231945     69.794569114827
C   116.047701928422     72.793380436054     69.391380988402
C   117.628591153636     67.683138525712     66.187080109719
C   115.353097011222     70.127945962125     61.045169592789
C   113.461539602207     74.962775406810     64.282588144805
O   116.459805127402     75.968670818758     68.092287048927
C   116.907098875100     71.501806762332     69.382920549554
C   117.525317015911     67.507755479927     64.814991135924
C   114.684690590619     71.330761364551     60.945284109628
C   113.725101496121     75.069633064440     65.656725516102
C   116.499603850722     70.822164527827     68.086942952515
C   116.671990362204     68.595420101917     64.327756905433
C   114.526187835006     71.828720159324     62.305968952752
C   114.271517842692     73.817211969802     66.068289834156
N   115.084663659401     70.938743740069     63.200486333188
Mg  115.027697230826     71.027068326729     65.312947135765
H   114.458796342130     71.933431203873     70.599579566839
H   114.304318230635     73.683995905198     70.384062723978
H   117.669365995465     66.358809680198     62.993073409568
H   113.259307067330     72.472712460501     59.828671060588
H   114.215577718486     71.355874596143     58.863251007055
H   119.745577274640     65.807813453679     65.202310284652
H   119.552415825658     64.976569231328     63.556518579261
H   114.942519408361     73.663213617234     58.383149200869
H   116.261513754458     72.812647427715     59.209000081453
H   115.265904033091     73.967341335210     60.114171848123
H   113.390966147643     75.009128629824     68.722347925557
H   117.088416471971     77.833026186883     68.801285548557
H   118.320648212442     76.770665195987     68.015398163753
H   117.739869378894     76.428255009270     69.688523264698
H   117.543418696237     69.044358625229     68.514444040933
H   116.696694303950     68.102362884613     62.267503902607
H   113.535874832560     73.648204600086     61.825978026398
H   119.004228865334     70.877110082257     69.291913611510
H   118.689701960239     72.264384093732     70.358473388410
H   118.680480552266     72.482225771232     68.594985549769
H   118.267455883593     65.767416822162     66.882537604275
H   117.891079192998     66.925315233086     68.181201854990
H   119.403170131609     67.072447556387     67.265725895656
H   116.855525473439     69.211003638991     59.776361928642
H   115.277355149706     69.455994915868     58.999087751554
H   115.508454601381     68.155268092878     60.177903034303
H   112.674062685752     75.590103621725     62.373375679845
H   113.580115999246     76.839335071631     63.258683714382
H   111.961113637788     76.397468856193     63.788812404835
H   116.713227530196     73.672273150852     69.444357013974
H   116.661290064781     70.855557069238     70.239855441473
O   112.210408726182     77.492103475710     69.424332730205
H   112.933247224305     77.285525245109     70.043619301448
H   112.654121794288     77.461156701394     68.544723941666
H   111.536522988710     67.641415985472     68.712488074945
H   115.512287775048     73.070129416747     71.512756623173


C13
101
C   123.539516043735     83.991346107025     60.861465912903
H   124.324448950527     84.582327176024     61.352340500307
H   123.068696463805     83.360591053402     61.625756407981
C   124.056189892033     83.140776609506     59.724518477926
C   124.927743149147     83.650070318217     58.750067371571
H   125.357250855329     84.645840353859     58.890202401584
C   125.244164300259     82.922736320553     57.601904734320
H   125.907650759211     83.334014361312     56.838461678858
C   124.704731740178     81.642175972526     57.414282301720
O   124.993648253728     80.978560868099     56.255202503599
H   124.539905715427     80.102575721665     56.281564260944
C   123.892078628689     81.088039492858     58.412494475652
H   123.512825640215     80.071648415821     58.298545244613
C   123.575740804892     81.835352755153     59.544956528254
H   122.920319619897     81.393403149915     60.299650951505
C   119.014569482519     81.534698093669     59.833898275720
H   118.849244216666     81.855509703385     60.866250325472
H   118.050608324771     81.282040358820     59.366869115083
C   119.907444069254     80.348156397084     59.830514847026
N   120.201167370213     79.645118854376     58.675726660466
H   119.827377443926     79.885557585206     57.748935547809
C   121.016713256703     78.612467739821     58.999016491974
H   121.433115517149     77.917803158608     58.277019110300
N   121.256952808539     78.609034075429     60.306578512754
C   120.571324714289     79.684546058850     60.835526153093
H   120.601049092224     79.916011589365     61.894611788942
C   123.986724375293     73.430878758288     57.820885221995
C   118.423214229173     75.474901200445     65.015747275754
C   124.952124591120     80.024462137468     65.731438662514
C   126.425917865814     77.908668110625     58.050263220806
N   122.465307703204     75.736791789824     59.815685863060
C   117.519033482869     74.565693614815     65.424406881697
C   126.115523100338     79.142446566525     66.212910930015
C   125.340689515881     76.843310479153     57.487510225702
N   120.903438696495     76.102155765566     62.343032328998
O   127.402947515074     78.263419387756     57.397523249087
C   124.671362876286     77.538256130044     56.330111556233
N   124.291909199985     77.796745641164     60.871804485300
C   124.574781313514     77.886619216090     54.006537812257
C   124.391047812741     76.606313953312     58.651210090375
C   120.432701706491     74.545870900041     60.505514482655
C   120.930164022473     77.199277887249     64.536019786341
C   124.954499051377     79.249186850243     62.716254698028
C   120.463039131115     74.742773094470     57.310969346152
C   118.101486175168     73.612705551942     62.376927251872
C   122.286862544724     78.705713870743     66.949722803390
C   127.241523570147     80.127672793479     60.663496621572
C   123.331758300678     75.719242869613     58.750992965688
C   120.172859041671     75.097599318223     61.775087732226
C   122.112797519658     77.961755397760     64.431456259025
C   125.139792979276     78.760428389667     61.411595933593
O   123.805561315681     78.403145545705     56.445499658900
C   122.984375242825     74.596121498124     57.790478012394
C   119.100361571381     74.681454268307     62.664926233317
C   122.752192554292     78.676645147550     65.530816133675
C   126.190421617600     79.088845828851     60.480689616768
O   125.173123913629     77.182296448738     55.131229864509
C   121.556424504628     74.205334752053     58.240229629057
C   119.210166030696     75.471530080337     63.800419130921
C   123.892268430401     79.253295120178     65.009604432388
C   125.949040816220     78.275235094613     59.358853722486
C   121.464034925240     74.842014244412     59.618675525809
C   120.372212199173     76.341885698042     63.586217864652
C   123.935409910068     78.884955016323     63.601844147221
C   124.777293683747     77.516151354295     59.662179739151
N   122.842971807808     78.101434497322     63.285868581319
Mg  122.406431329786     77.193622026610     61.437266430989
H   124.975161960351     73.750988778482     57.469476011079
H   123.648125699884     72.635282146572     57.143914862174
H   118.613074299862     76.317801735338     65.687105637463
H   124.511149453052     80.538954562648     66.594273954241
H   125.349149925690     80.816716456105     65.074999772525
H   117.257505301403     73.681026594656     64.849169561439
H   117.013440941041     74.695858456291     66.377596581494
H   126.884295054897     79.748435752088     66.714292271044
H   126.585327394149     78.614428736619     65.370525497249
H   125.760759391741     78.384126668556     66.925217541329
H   125.883463277266     75.956306882665     57.132569648985
H   125.058193074102     77.489313513302     53.114253547491
H   124.751636843290     78.964122939374     54.091610261402
H   123.500997416245     77.673248248610     53.969613138902
H   119.746376854333     73.766012697037     60.172187416832
H   120.435880276018     77.231038783223     65.507455054341
H   125.705631751763     79.941232796863     63.100965657609
H   120.531930371888     74.274810317415     56.317592670963
H   120.555112581612     75.832005902459     57.183199709598
H   119.465119949581     74.539626887441     57.722292416005
H   117.088127773630     73.910963057089     62.683377231249
H   118.332807778256     72.680027436565     62.916976304528
H   118.070658622018     73.368820801586     61.307560047853
H   122.697304016281     79.574783156713     67.480504196769
H   122.610157099642     77.801308070430     67.488929813175
H   121.190149220265     78.754689038351     67.018779304501
H   127.301536218296     80.464758517671     61.707439622670
H   127.005570169873     81.008583058462     60.040581450452
H   128.231740280063     79.755071601844     60.363337561589
H   122.973738053689     74.975440161005     56.755636948486
H   121.444083669951     73.114212204858     58.311906512437
H   122.764130245710     84.724519649378     60.515645065281
H   119.464784702153     82.394796200562     59.293341891174
H   124.146738270111     72.958577772272     58.816146234436


Chlz-D1
85
C    74.262563985213     71.123412331221     80.117565905605
H    73.769119465405     71.791709448703     80.836845934254
H    73.714470602571     71.175474918901     79.176104413151
C    74.245771185811     69.719040797239     80.602696086463
N    74.330675436432     69.393259259388     81.939210128041
H    74.346849822224     70.084876872216     82.695319247842
C    74.267613373371     68.051122322530     82.072028949681
H    74.352929362359     67.551618907842     83.032252395283
N    74.156662561833     67.480554495341     80.873713375949
C    74.142889422558     68.508559140395     79.952877337883
H    74.059758776347     68.303176523821     78.891229153148
C    78.530702283773     63.997715282684     83.267952862898
C    75.462887735030     64.992402060849     75.101818173794
C    69.072378397676     63.466921866207     79.628329005121
C    74.136383715966     65.007163678305     85.843619663373
N    76.343713104462     65.441916625541     81.580743439550
C    76.215830422429     65.323990283855     74.036047866856
C    68.981431869899     61.958042756539     79.910291326950
C    75.600705893942     65.424580050728     85.355773709265
N    75.370184029827     65.272846447487     78.772471341957
O    73.788087442666     64.947012566673     87.012620579339
C    75.817032200061     66.896056808054     85.720460402597
N    73.590117203864     64.737501838497     82.350465250437
C    76.470937078026     68.408251756296     87.419707758570
C    75.566425203347     65.235457824859     83.848415272745
C    77.625700435104     65.888572978265     79.542443249160
C    73.446857385197     64.632725016687     77.381933812665
C    71.293718097776     64.203958518299     81.716813946557
C    78.508840004928     67.746761079346     82.131294292813
C    78.294764638389     65.737011148012     76.479290614429
C    70.488067949114     63.780360054283     76.753806725635
C    70.860645256101     64.124669151139     84.870909567382
C    76.587750503446     65.408635285805     82.927749945478
C    76.683190944007     65.587759875900     78.537340655600
C    72.456875258925     64.431133062245     78.359419429843
C    72.276338600034     64.438782821271     82.687721545074
O    75.501259095278     67.823957192466     84.989943810698
C    78.089832385185     65.472698994723     83.180172525315
C    76.963855880532     65.522173088187     77.117668326017
C    71.084187432652     64.023365853607     78.101688033781
C    72.114451330334     64.426899331243     84.129230241359
O    76.355782261258     67.038312483467     86.933487447745
C    78.550577219300     66.223270120306     81.914447347436
C    75.768838978915     65.166569507628     76.499109412164
C    70.469675107899     63.913152183320     79.332046954175
C    73.373387095561     64.758923759988     84.633742750516
C    77.471695246275     65.813849516401     80.923608863968
C    74.783520338753     65.004051459232     77.563012748887
C    71.480475596459     64.244573147007     80.327035069430
C    74.231601597352     64.929845967609     83.507586401159
N    72.662123975633     64.570846100616     79.702123653288
Mg   74.398075308809     65.381932494002     80.584829363763
H    78.123374935534     63.443671491203     82.409653732868
H    78.099344961254     63.559463665919     84.175996547512
H    74.481659229878     64.556889258656     74.891596990943
H    68.412666414429     63.721557931165     78.783621761563
H    68.674967460098     64.023265837510     80.492292713886
H    77.200574423621     65.773380600454     74.135033527194
H    75.827556880915     65.163513943208     73.031714308286
H    69.614955586010     61.682014235543     80.765669745253
H    69.328622084370     61.378312760959     79.042329372907
H    67.947979397865     61.656204171961     80.135350490374
H    76.333293270414     64.798092059634     85.881170519182
H    75.471882399834     68.848488306235     87.500109029877
H    77.073223454263     69.007058270201     86.729593778516
H    76.949748108558     68.338612794682     88.399520299366
H    78.616930010492     66.190687693350     79.200156961548
H    73.136633717054     64.439660541745     76.355246295932
H    70.292788346103     63.953817049091     82.072773203721
H    79.228226274248     68.045136842923     82.907563393426
H    77.506267891932     68.061682710944     82.458449321710
H    78.753113873194     68.287876616527     81.206641825600
H    78.521507879540     64.934016387063     75.760043581878
H    79.103835145693     65.761679041390     77.220300261128
H    78.332034648803     66.685749186380     75.919336492213
H    70.721367481134     64.608323395998     76.067789316412
H    69.395202025092     63.680856478685     76.812014064459
H    70.873382445384     62.862433644399     76.281155295019
H    70.315071681284     63.289352547383     84.408877010274
H    70.173489935444     64.984990433343     84.882180359927
H    71.089585874695     63.871466727396     85.911884344828
H    78.357156858166     66.013662744120     84.098746856976
H    79.551459072961     65.925325060334     81.573082536503
H    75.289165037607     71.507529442906     79.946925804049
H    79.616943226798     63.779397450177     83.304050133430
